# Supplementary material for: Iron and Nitrogen-Doped Wheat Straw Hierarchical Porous Carbon Materials for Supercapacitors
Source: Nanomaterials (Basel). 2024 Oct 23;14(21):1692. doi: 10.3390/nano14211692 (PMC11547934; doi:10.3390/nano14211692)
Supplement: Supplementary file 1 [file nanomaterials-14-01692-s001.zip]

Archive with 1 entries (1 files):
- nanomaterials-3268640-supplementary.pdf
